# Supplementary material for: Analysis of Components in Ziziphi Spinosae Semen Before and After Processing Based on Targeted and Untargeted Metabolomics
Source: Foods. 2025 Nov 3;14(21):3771. doi: 10.3390/foods14213771 (PMC12607712; doi:10.3390/foods14213771)
Supplement: Supplementary file 1 [file foods-14-03771-s001.zip]

Archive with 1 entries (1 files):
- foods-3932303-supplementary.pdf
